# Supplementary material for: 2-(Methylthio) Benzothiazole (MTBT) Induces Cardiovascular Toxicity in Zebrafish Larvae and Investigates Its Mechanism
Source: Biology (Basel). 2025 Oct 13;14(10):1398. doi: 10.3390/biology14101398 (PMC12561586; doi:10.3390/biology14101398)
Supplement: Supplementary file 1 [file biology-14-01398-s001.zip]

Archive with 1 entries (1 files):
- biology-3894936-supplementary.pdf
